# Supplementary material for: Identification of Components Associated with Thermal Acclimation of Photosystem II in Synechocystis sp. PCC6803
Source: PLoS One. 2010 May 6;5(5):e10511. doi: 10.1371/journal.pone.0010511 (PMC2865547; doi:10.1371/journal.pone.0010511)
Supplement: Table S1 — Transcriptional responses during acclimation to elevated temperature. Transcript responses during acclimation over a period of 480 mins were assessed using microarrays. Three independent replicates were used. Transcripts were then clustered into response profiles. I: Transient induction but continued to 480 mins; II: Transient induction in 20 mins, then decreased to initial level; III: Immediate induction and continued to 480 mins; IV: Gradual repression to 480 mins; V: Repressed followed by gradual recovery; VI: Transient repression followed by recovery; VII: Repressed and continued to 480 mins. (0.12 MB XLS) [file pone.0010511.s001.xls]

## Sheet: Sheet1
		Table S1: Transcriptional responses during acclimation to elevated temperature.
				10 min				20 min				30 min				60 min				120 min				240 min				480 min
Group	ORF ID	Gene name	Function	ratio	±	SD		ratio	±	SD		ratio	±	SD		ratio	±	SD		ratio	±	SD		ratio	±	SD		ratio	±	SD
I	sll1514	hspA,	Small heat shock protein	12.08	±	1.08		38.47	±	6.13		19.58	±	4.12		4.82	±	0.74		3.85	±	0.75		2.56	±	0.61		2.92	±	1.01
I	slr2075	groES	10 kD chaperonin	4.02	±	0.05		8.44	±	0.05		6.37	±	1.21		1.29	±	0.27		2.9	±	0.83		2.16	±	0.3		2.12	±	0.4
I	slr2076	groEL1	60 kDa chaperonin 1	4.42	±	0.48		6.26	±	2.15		7.35	±	1.5		1.45	±	0.4		2.43	±	0.84		2.44	±	0.42		2.39	±	0.55
I	sll0306	sigB	RNA polymerase s factor	6.5	±	0.15		6.5	±	0.01		3.65	±	0.34		3.14	±	0.51		3	±	0.46		2.67	±	0.42		2.35	±	0.31
I	sll0416	groEL2	60 kDa chaperonin 2	4.45	±	0.11		5.75	±	0.23		2.05	±	0.47		1.09	±	0.4		1.75	±	0.78		1.5	±	0.1		1.35	±	0.35
I	sll1579	cpcC2	phycobilisome rod linker	1.89	±	0.11		5.36	±	0.39		2.65	±	0.5		3.35	±	0.86		2.29	±	0.81		2.05	±	0.17		1.95	±	0.22
I	slr0888		hypothetical protein	6.27	±	0.63		5.26	±	0.25		3.75	±	0.89		2.57	±	0.55		1.97	±	0.04		1.62	±	0.15		1.09	±	0.13
I	slr1641	clpB1	ClpB protein	15.7	±	0.75		27.66	±	3.2		2.02	±	0.37		1.79	±	0.09		1.87	±	0.16		1.6	±	0.17		1.81	±	0.1
I	slr1674		hypothetical protein	18.55	±	1.57		16.78	±	0.43		2.63	±	0.25		2	±	0.08		2.52	±	0.33		2.54	±	0.32		2.65	±	0.17
II	sll0430	htpG	Heat shock protein 90	18.84	±	1.38		16.26	±	0.33		1.49	±	0.22		0.83	±	0.06		2	±	0.62		1.4	±	0.17		1.74	±	0.32
II	slr1675	hypA1	hydrogenase formation protein	10.4	±	0.21		11.71	±	0.22		1.35	±	0.42		0.96	±	0.13		1.35	±	0.31		1.08	±	0.04		1.27	±	0.2
II	ssl2971		hypothetical protein	6.55	±	0.87		9.2	±	0.19		1.36	±	0.08		1.2	±	0.09		1.24	±	0.09		1	±	0.16		1.22	±	0.14
II	slr1516	sodB	Superoxide dismutase	5.06	±	0.25		9.12	±	0.34		1.33	±	0.35		0.99	±	0.2		1.46	±	0.23		1.5	±	0.06		1.52	±	0.15
II	slr0093	dnaJ	heat shock protein 40	8.3	±	0.45		8.61	±	0.26		1.72	±	0.14		1.71	±	0.32		1.55	±	0.23		1.24	±	0.08		1.32	±	0.17
II	sll0170	dnaK2	heat shock protein 70	9.05	±	0.52		8.07	±	0.5		0.9	±	0.14		0.69	±	0.15		1.45	±	0.36		1.19	±	0.06		1.21	±	0.19
II	sll0846		hypothetical protein	6.42	±	0.74		7.77	±	1.29		1.67	±	0.3		1.15	±	0.08		1.32	±	0.08		1.04	±	0.19		1.15	±	0.16
II	ssr1256		hypothetical protein	5.69	±	0.3		5.91	±	0.58		0.94	±	0.24		1.07	±	0.17		1.23	±	0.03		1.03	±	0.09		1.13	±	0.16
II	slr1915		hypothetical protein	7.28	±	0.18		5.77	±	0.28		1.08	±	0.43		0.9	±	0.16		1.63	±	0.2		1.34	±	0.17		1.55	±	0.26
II	slr0095		O-methyltransferase	7.11	±	0.82		4.23	±	0.11		1.39	±	0.55		1.3	±	0.16		1.16	±	0.15		1.15	±	0.32		1.04	±	0.21
II	slr1285	hik34	histidine kinase	5.54	±	0.5		4.18	±	0.22		0.67	±	0.19		0.68	±	0.14		0.84	±	0.14		0.74	±	0.05		0.74	±	0.1
II	sll0688		hypothetical protein	5.8	±	0.87		3.4	±	0		1.68	±	0.32		1.39	±	0.18		1.48	±	0.27		1.12	±	0.13		1.11	±	0.38
II	slr0852		hypothetical protein	4.29	±	0.21		4.67	±	0.11		1.13	±	0.09		0.98	±	0.16		1.27	±	0.06		1.17	±	0.03		1.2	±	0.22
II	slr1413		hypothetical protein	3.25	±	0.01		3.6	±	0.07		1.62	±	0.23		1.35	±	0.13		1.59	±	0.09		1.48	±	0.43		1.59	±	0.16
II	slr1603		hypothetical protein	3.63	±	0.1		3.56	±	0.23		1.97	±	0.25		1.86	±	0.13		1.91	±	0.19		1.76	±	0.19		1.67	±	0.06
II	slr1597		hypothetical protein	3.17	±	0.07		3.37	±	0.04		1.55	±	0.31		1.14	±	0.16		1.28	±	0.16		0.84	±	0.2		1.04	±	0.16
II	sll0528		hypothetical protein	2.95	±	0.08		3.35	±	0.12		1.75	±	0.05		1.43	±	0.29		1.32	±	0.17		1.11	±	0.03		1.06	±	0.1
II	slr1963		water-soluble carotenoid protein	4.1	±	0.07		3.28	±	0.19		0.56	±	0.07		0.54	±	0.16		0.75	±	0.16		0.67	±	0.06		0.83	±	0.06
II	sll1884		hypothetical protein	3.91	±	0.02		3.47	±	0.02		0.82	±	0.09		0.72	±	0.05		1.19	±	0.18		0.92	±	0.13		1.22	±	0.04
II	slr1204	htrA	serine protease HtrA	1.82	±	0.07		3.94	±	0.12		2.11	±	0.31		1.51	±	0.27		1.47	±	0.27		1.23	±	0.07		1.24	±	0.17
II	sll0441		hypothetical protein	2.1	±	0.09		3.49	±	0.13		1.73	±	0.35		1.47	±	0.16		1.56	±	0.13		1.42	±	0.18		1.65	±	0.34
II	slr1295	futA1	Fe transporter (substrate bindi	3.03	±	0.11		3.39	±	0.12		2.51	±	0.57		1.9	±	0.38		1.63	±	0.58		1.45	±	0.66		1.05	±	0.4
II	sll0005		hypothetical protein	2.75	±	0.27		3.04	±	0.22		0.68	±	0.03		0.76	±	0.04		0.88	±	0.08		0.9	±	0.02		0.94	±	0.17
III	sll1580	cpcC1	phycobilisome rod linker	1.99	±	0.01		4.99	±	0.26		2.36	±	0.39		3	±	0.53		2.17	±	0.81		1.98	±	0.17		1.82	±	0.28
III	slr0967		hypothetical protein	4.17	±	0.19		4.68	±	0.36		3.09	±	0.32		2.76	±	0.42		2.59	±	0.49		2.59	±	0.43		2.3	±	0.28
III	slr0144		hypothetical protein	4.08	±	0		4.4	±	0.08		3.99	±	1.32		3.05	±	1.1		2.42	±	0.49		2.66	±	0.2		2.09	±	0.25
III	sll1107		hypothetical protein	4.14	±	0.13		3.67	±	0.06		2.27	±	0.22		2.02	±	0.35		2.35	±	0.4		2.05	±	0.1		2.15	±	0.22
III	slr0008	ctpA	C-terminal processing protease	2.46	±	0.13		3.54	±	0.06		2.16	±	0.32		2.74	±	0.31		3.17	±	0.09		2.7	±	0.2		2.55	±	0.33
III	sll0939		hypothetical protein	4.24	±	0.57		3.38	±	0.27		2.64	±	0.78		2.03	±	0.22		2	±	0.42		1.88	±	0.12		1.83	±	0.31
III	ssl2384		hypothetical protein	3.33	±	0.06		3.27	±	0.05		2.7	±	0.19		1.95	±	0.63		2.24	±	0.43		1.53	±	0.54		1.66	±	0.33
III	slr1957		hypothetical protein	2.14	±	0.14		3.21	±	0.13		2.61	±	1.13		2.21	±	0.86		1.8	±	0.43		1.32	±	0.08		1.23	±	0.22
III	slr0147		hypothetical protein	5.38	±	0.2		3.16	±	0.2		3.62	±	1.2		2.86	±	0.7		2.3	±	0.43		2.51	±	0.63		2.04	±	0.22
III	ssl3093	cpcD	phycobilisome small rod linker	1.92	±	0.09		3.08	±	0.27		2.08	±	0.18		2.33	±	0.4		1.77	±	0.39		1.42	±	0.24		1.88	±	0.48
III	ssr1375		hypothetical protein	4.6	±	0.21		3.05	±	0.09		3.02	±	0.61		3.13	±	0.3		2.65	±	0.54		2.81	±	0.06		2.42	±	0.05
III	slr0506	por, pcr	protochlorophyllide reductase	1.95	±	0.03		3.04	±	0.06		2.35	±	0.55		2.02	±	0.62		1.95	±	0.56		1.9	±	0.26		2	±	0.24
III	slr0145		hypothetical protein	3.75	±	0.53		3.02	±	0.11		2.79	±	1.21		2.13	±	0.59		1.97	±	0.24		1.94	±	0.31		1.73	±	0.41
III	sll1654		hypothetical protein	2.41	±	0.06		3.02	±	0.09		2.42	±	0.49		2.21	±	0.36		1.98	±	0.4		2	±	0.18		2.07	±	0.35
III	slr0737	psaD	PS I reaction center subunit II	2.71	±	0.09		3.01	±	0.15		2.26	±	0.36		2.72	±	0.31		2.45	±	0.58		2.38	±	0.19		2.13	±	0.15
III	sll1009	frpC	iron-regulated protein	2.58	±	0.06		3.01	±	0.05		5.95	±	1.78		3.83	±	1.56		2.76	±	0.49		2.29	±	0.81		1.44	±	0.21
III	sll1106		hypothetical protein	3.35	±	0.08		2.93	±	0.07		2.54	±	0.93		1.63	±	0.32		1.52	±	0.29		1.77	±	0.16		1.47	±	0.05
III	sll0982		hypothetical protein	3.13	±	0		2.91	±	0.08		5.11	±	1.34		4.04	±	0.5		3.44	±	0.32		3.15	±	0.38		2.88	±	0.13
III	slr0146		hypothetical protein	4.85	±	0.46		2.89	±	0.04		3.8	±	1.3		2.63	±	0.95		2.39	±	0.17		2.54	±	0.27		1.9	±	0.26
III	sll0947	lrtA	light repressed protein	2.54	±	0.04		2.82	±	0.18		3.27	±	0.77		2.75	±	0.49		1.93	±	0.19		1.78	±	0.28		1.41	±	0.25
III	slr1811		hypothetical protein	1.77	±	0.1		2.78	±	0.26		3.74	±	0.67		3.55	±	0.78		3.77	±	0.77		3.4	±	0.48		3.77	±	1
III	slr1813		hypothetical protein	1.82	±	0.04		2.7	±	0.08		3.62	±	0.83		3.7	±	0.63		3.81	±	0.73		3.24	±	0.1		3.64	±	0.51
III	slr1815		hypothetical protein	2.43	±	0.12		2.66	±	0.05		3.29	±	0.3		2.9	±	0.44		2.98	±	0.18		2.29	±	0.35		2.6	±	0.45
III	sll1021		hypothetical protein	2.04	±	0.16		2.63	±	0.03		4.24	±	1.1		5.41	±	1.53		5.03	±	0.61		3.79	±	0.34		2.83	±	0.57
III	slr1931	pilA8	type 4 pilin-like protein	2.39	±	0.03		2.62	±	0.18		3.41	±	1.12		3.33	±	0.36		3.11	±	0.46		2.47	±	0.15		2.21	±	0.4
III	slr1852		hypothetical protein	2.6	±	0.12		2.6	±	0.04		2.9	±	0.37		3.15	±	0.63		2.79	±	0.33		2.26	±	0.16		1.68	±	0.24
III	slr0373		hypothetical protein	2.05	±	0.06		2.6	±	0.1		5.67	±	0.38		4.33	±	0.72		4.32	±	0.64		3.8	±	0.22		3.39	±	0.37
III	slr0708		periplasmic protein	2.57	±	0.18		2.59	±	0.11		3.33	±	1.09		3.23	±	0.51		3.09	±	0.46		2.3	±	0.35		1.09	±	0.1
III	slr0818		hypothetical protein	2.24	±	0.04		2.56	±	0.05		3.49	±	0.82		3.65	±	0.79		3.37	±	0.55		2.45	±	0.27		2.33	±	0.35
III	sll1655	birA	biotin [ACC] ligase	2.71	±	0.34		2.46	±	0.13		3.35	±	0.69		2.19	±	0.17		2.07	±	0.11		2.21	±	0.29		2.44	±	0.35
III	slr1232		hypothetical protein	2.19	±	0.13		2.44	±	0.59		3.28	±	1.13		3.12	±	0.51		3.28	±	0.64		2.83	±	0.94		2.45	±	0.36
III	slr1128		integral membrane protein	2.95	±	0.17		2.39	±	0.09		6.45	±	1.24		4.72	±	1.07		3.95	±	0.7		3.71	±	0.68		2.79	±	0.12
III	slr1634		hypothetical protein	1.77	±	0.11		2.33	±	0.31		4.67	±	1.07		5.1	±	1.11		5.51	±	2.34		3.37	±	1.04		4.42	±	1.05
III	sll1150		hypothetical protein	1.85	±	0.06		2.32	±	0.04		3.3	±	0.71		3.09	±	0.6		3.17	±	0.85		2.65	±	0.34		2.52	±	0.28
III	sll1954		hypothetical protein	2.65	±	0.13		2.23	±	0.15		2.94	±	0.17		3.04	±	0.5		3.03	±	0.21		2.75	±	0.46		2.42	±	0.37
III	slr1397		hypothetical protein	1.74	±	0.06		2.2	±	0.03		2.89	±	0.46		3.12	±	0.24		3.32	±	0.42		3.14	±	0.42		3.02	±	0.35
III	slr1485		periplasmic protein	2.26	±	0.23		2.13	±	0.08		3.15	±	1		2.25	±	0.7		2.14	±	0.14		1.44	±	0.28		1.31	±	0.22
III	slr1814		hypothetical protein	2.38	±	0.08		2.12	±	0.14		3.33	±	0.69		3.22	±	0.52		3.29	±	0.76		3.5	±	0.24		3.16	±	0.68
III	slr1484		hypothetical protein	2.53	±	0.12		2.09	±	0.05		4.59	±	0.88		3.78	±	0.96		2.8	±	0.61		1.97	±	0.54		1.44	±	0.37
III	sll0314		periplasmic protein	1.54	±	0.02		2.06	±	0.04		2.77	±	0.55		2.92	±	0.88		3.05	±	0.34		3.48	±	0.45		3.48	±	0.37
III	slr1612		hypothetical protein	2.16	±	0.11		2.02	±	0.07		3.2	±	0.42		5.71	±	1.79		4.73	±	1.18		3.72	±	0.84		2.98	±	0.39
III	sll0253		hypothetical protein	2.22	±	0.42		2.01	±	0.22		3.15	±	1.27		2.27	±	1		2.2	±	0.22		1.64	±	0.13		1.52	±	0.14
III	sll1961		hypothetical protein	2.22	±	0.06		2.01	±	0.02		4.99	±	1		4.24	±	0.17		3.96	±	0.51		3.26	±	0.38		2.34	±	0.27
III	slr1611		hypothetical protein	1.94	±	0.16		1.97	±	0.04		2.38	±	0.67		2.38	±	0.75		3.17	±	0.96		2.72	±	0.56		2.67	±	0.38
III	sll0169		hypothetical protein	1.79	±	0.14		1.96	±	0.03		2	±	0.32		2.98	±	0.41		3.04	±	0.3		2.98	±	0.32		2.42	±	0.22
III	slr0168		hypothetical protein	2.2	±	0.14		1.92	±	0.04		3.01	±	0.5		2.32	±	0.39		2.32	±	0.41		1.53	±	0.2		2.19	±	0.49
III	slr0374		cell division cycle protein	1.07	±	0.11		1.87	±	0.02		3.47	±	0.57		3.08	±	0.55		2.74	±	0.49		2.44	±	0.09		2.16	±	0.23
III	slr1928	pilA5	type 4 pilin-like protein	1.4	±	0.2		1.81	±	0.07		2.52	±	0.16		3.15	±	0.25		3.12	±	0.52		2.93	±	0.58		2.99	±	0.48
III	slr1770		hypothetical protein	1.45	±	0.24		1.8	±	0.13		4.63	±	1.06		3.09	±	0.47		3.05	±	0.58		2.31	±	0.78		2.23	±	0.85
III	sll1283	spoIID	sporulation protein SpoIID	2.97	±	0.11		1.79	±	0.03		3.01	±	0.27		2.21	±	0.17		1.65	±	0.09		1.44	±	0.06		1.43	±	0.26
III	slr1127		hypothetical protein	2.07	±	0.13		1.76	±	0.05		5.05	±	0.62		3.36	±	0.61		2.83	±	0.28		2.4	±	0.23		2	±	0.26
III	sll1774		hypothetical protein	1.94	±	0.09		1.74	±	0.09		3.12	±	0.42		2.94	±	0.22		3.32	±	0.59		3.09	±	0.33		3.02	±	0.35
III	slr0151		hypothetical protein	2.18	±	0.1		1.71	±	0.02		3.05	±	1.16		1.77	±	0.38		1.72	±	0.34		1.88	±	0.13		1.61	±	0.11
III	sll1581	gumB	GumB protein	1.95	±	0.19		1.66	±	0.05		3.67	±	0.55		2.21	±	0.23		1.91	±	0.32		1.59	±	0.16		1.4	±	0.12
III	slr1614		hypothetical protein	1.57	±	0.06		1.64	±	0		2.85	±	0.27		2.81	±	0.34		3.28	±	0.38		2.29	±	0.14		2.3	±	0.43
III	slr1712		hypothetical protein	2.07	±	0.01		1.63	±	0.08		2.68	±	0.44		3.39	±	0.49		3.27	±	0.46		3.39	±	0.4		2.96	±	0.29
III	slr2052		hypothetical protein	1.82	±	0.09		1.62	±	0.12		3.9	±	0.58		2.6	±	0.36		2.42	±	0.57		1.94	±	0.3		1.19	±	0.18
III	sll1201		hypothetical protein	1.66	±	0.02		1.62	±	0		3.09	±	0.25		2.83	±	0.14		3.29	±	0.32		2.68	±	0.4		2.89	±	0.2
III	slr1613		hypothetical protein	1.85	±	0.19		1.6	±	0.14		2.55	±	0.45		3.71	±	0.36		3.56	±	0.66		3.16	±	0.79		2.42	±	0.65
III	sll1891		hypothetical protein	1.45	±	0.22		1.6	±	0.04		2.19	±	0.29		3.01	±	0.51		2.81	±	0.54		2.67	±	0.27		2.52	±	0.13
III	slr0358		hypothetical protein	1.32	±	0.02		1.51	±	0.06		3.96	±	0.4		2.92	±	0.6		2.56	±	0.25		1.97	±	0.39		1.64	±	0.2
III	sll1396		hypothetical protein	1.56	±	0.11		1.45	±	0.04		2.6	±	0.3		2.84	±	0.41		3.08	±	0.37		2.95	±	0.26		3.06	±	0.36
III	ssl0453	nblA2	NblA protein 2	1.79	±	0.09		1.43	±	0.08		3.95	±	1.05		2.83	±	0.66		2.71	±	0.62		1.83	±	0.31		1.64	±	0.32
III	ssl0452	nblA1	NblA protein 2	1.62	±	0.04		1.39	±	0.01		4.5	±	0.65		3.89	±	0.57		3.23	±	0.6		2.31	±	0.46		2.01	±	0.09
III	sll1632		hypothetical protein	1.38	±	0.05		1.35	±	0.02		3.67	±	0.23		2.35	±	0.31		2.18	±	0.25		1.59	±	0.15		1.51	±	0.25
III	slr0376		hypothetical protein	0.89	±	0.16		1.27	±	0.12		2.94	±	0.54		3.44	±	1.23		3	±	0.61		2.54	±	0.18		2.92	±	0.74
III	slr0442		hypothetical protein	1.65	±	0.07		1.26	±	0.12		1.92	±	0.29		3.09	±	0.74		2.89	±	0.84		2.57	±	0.2		2.46	±	0.18
III	slr1269	ggt	g-glutamyltranspeptidase	1.05	±	0.03		1.21	±	0		3	±	0.16		1.68	±	0.22		1.5	±	0.04		1.14	±	0.14		1.12	±	0.06
III	sll1695	pilA2	cyanobacterial pilin	1.09	±	0.08		1.05	±	0.06		2.21	±	0.82		3.97	±	0.25		3.75	±	0.64		3.39	±	0.68		3.7	±	0.21
IV	sll1471	cpcG2	phycobilisome rod-core linker	1.39	±	0.09		1.28	±	0.07		0.9	±	0.2		0.94	±	0.18		0.73	±	0.07		0.42	±	0.02		0.23	±	0.07
V	sll1746	rplL	50S ribosomal protein L7/L12	1.09	±	0.04		1	±	0.03		0.57	±	0.1		0.23	±	0.05		0.19	±	0.03		0.37	±	0.09		0.68	±	0.09
V	sll1801	rplW	50S ribosomal protein L23	1.06	±	0.02		0.9	±	0.03		0.57	±	0.09		0.27	±	0.03		0.28	±	0.07		0.43	±	0.08		0.65	±	0.1
V	sll1799	rplC	50S ribosomal protein L3	0.78	±	0.03		0.87	±	0.03		0.49	±	0.11		0.25	±	0.03		0.25	±	0.06		0.41	±	0.08		0.61	±	0.1
V	sll1745	rplJ	50S ribosomal protein L10	0.92	±	0.03		0.86	±	0.02		0.56	±	0.12		0.24	±	0.02		0.2	±	0.03		0.41	±	0.06		0.64	±	0.06
V	sll1800	rplD	50S ribosomal protein L4	0.8	±	0.02		0.79	±	0.01		0.51	±	0.16		0.22	±	0.01		0.24	±	0.04		0.4	±	0.07		0.56	±	0.07
V	sll1802	rplB	50S ribosomal protein L2	0.92	±	0.03		0.77	±	0.04		0.45	±	0.07		0.22	±	0.03		0.22	±	0.06		0.4	±	0.1		0.61	±	0.12
V	sll1813	rplO	50S ribosomal protein L15	1.12	±	0.03		0.76	±	0.01		0.43	±	0.06		0.35	±	0.09		0.29	±	0.09		0.47	±	0.08		0.71	±	0.1
V	sll1744	rplA	50S ribosomal protein L1	0.81	±	0.1		0.75	±	0.03		0.35	±	0.03		0.23	±	0.06		0.18	±	0.05		0.33	±	0.08		0.57	±	0.08
V	sll1803	rplV	50S ribosomal protein L22	0.68	±	0.04		0.67	±	0.02		0.4	±	0.1		0.23	±	0.03		0.22	±	0.04		0.37	±	0.08		0.55	±	0.08
V	sll1810	rplF	50S ribosomal protein L6	0.86	±	0.24		0.64	±	0		0.45	±	0.06		0.32	±	0.05		0.29	±	0.02		0.46	±	0.09		0.67	±	0.06
V	ssl3432	rpsS	30S ribosomal protein S19	0.88	±	0.02		0.62	±	0.01		0.45	±	0.13		0.24	±	0.04		0.22	±	0.02		0.38	±	0.09		0.55	±	0.07
V	sll1812	rpsE	30S ribosomal protein S5	0.77	±	0.1		0.61	±	0		0.45	±	0.12		0.31	±	0.04		0.28	±	0.03		0.44	±	0.08		0.66	±	0.04
V	sll1743	rplK	50S ribosomal protein L11	0.7	±	0.04		0.58	±	0.07		0.39	±	0.06		0.27	±	0.01		0.27	±	0.02		0.39	±	0.07		0.61	±	0.09
V	sll1807	rplX	50S ribosomal protein L24	0.82	±	0.08		0.58	±	0.03		0.46	±	0.07		0.24	±	0.01		0.24	±	0.03		0.44	±	0.11		0.68	±	0.07
V	sll1811	rplR	50S ribosomal protein L18	0.87	±	0.02		0.57	±	0.03		0.5	±	0.08		0.32	±	0.02		0.31	±	0.03		0.51	±	0.1		0.73	±	0.09
V	ssl3436	rpmC	50S ribosomal protein L29	0.9	±	0.03		0.54	±	0.02		0.41	±	0.05		0.21	±	0.01		0.23	±	0.03		0.36	±	0.08		0.57	±	0.1
V	ssl3437	rpsQ	30S ribosomal protein S17	0.87	±	0.07		0.54	±	0.01		0.44	±	0.08		0.23	±	0.02		0.25	±	0.06		0.37	±	0.07		0.59	±	0.07
V	sll1805	rplP	50S ribosomal protein L16	0.71	±	0.02		0.53	±	0		0.34	±	0.07		0.19	±	0.02		0.2	±	0.03		0.31	±	0.07		0.5	±	0.12
V	sll1808	rplE	50S ribosomal protein L5	0.79	±	0.01		0.52	±	0.01		0.44	±	0.07		0.21	±	0.01		0.24	±	0.05		0.42	±	0.08		0.64	±	0.1
V	sll1806	rplN	50S ribosomal protein L14	0.8	±	0.03		0.5	±	0.01		0.44	±	0.09		0.22	±	0.02		0.22	±	0.03		0.4	±	0.11		0.62	±	0.13
V	sll1818	rpoA	RNA polymerase a chain	0.7	±	0.01		0.5	±	0.01		0.37	±	0.08		0.31	±	0.03		0.35	±	0.06		0.52	±	0.11		0.64	±	0.11
V	sll1809	rpsH	30S ribosomal protein S8	0.77	±	0.01		0.49	±	0.03		0.49	±	0.15		0.23	±	0.02		0.27	±	0.08		0.49	±	0.07		0.69	±	0.05
V	sll1815	adk	adenylate kinase	0.45	±	0.03		0.48	±	0.01		0.3	±	0.05		0.29	±	0.03		0.29	±	0.03		0.4	±	0.02		0.57	±	0.03
V	sll1804	rpsC	30S ribosomal protein S3	0.64	±	0.04		0.47	±	0.02		0.36	±	0.06		0.18	±	0.02		0.19	±	0.04		0.33	±	0.07		0.51	±	0.11
V	ssl3441	infA	translation initiation factor IF-1	0.42	±	0.01		0.46	±	0		0.51	±	0.22		0.24	±	0.04		0.4	±	0.25		0.38	±	0.03		0.56	±	0.06
V	sll1101	rpsJ	30S ribosomal protein S10	0.48	±	0		0.44	±	0.01		0.22	±	0.06		0.26	±	0.04		0.24	±	0.03		0.39	±	0.06		0.55	±	0.06
V	sll1817	rpsK	30S ribosomal protein S11	0.57	±	0.02		0.42	±	0.03		0.38	±	0.05		0.3	±	0.03		0.34	±	0.06		0.51	±	0.1		0.61	±	0.08
V	sll1096	rpsL	30S ribosomal protein S12	0.4	±	0.03		0.32	±	0.01		0.35	±	0.06		0.39	±	0.06		0.41	±	0.08		0.42	±	0.04		0.5	±	0.07
VI	sll1069	fabF	3-oxoacyl-[ACP] synthase	0.46	±	0.02		0.58	±	0.03		0.29	±	0.05		0.34	±	0.06		0.34	±	0.04		0.43	±	0.06		0.58	±	0.03
VI	sll0017	hemL	Glu semialdehyde mutase	0.49	±	0.1		0.56	±	0.03		0.3	±	0.06		0.37	±	0.07		0.31	±	0.05		0.32	±	0.04		0.37	±	0.04
VI	slr0884	gap1	G3P dehydrogenase	0.66	±	0		0.5	±	0.02		0.57	±	0.05		0.49	±	0.06		0.39	±	0.04		0.39	±	0.1		0.31	±	0.08
VI	sll1154	norA	quinolene resistance protein	0.32	±	0.03		0.45	±	0.04		0.62	±	0.15		0.6	±	0.09		0.74	±	0.16		0.79	±	0.08		0.75	±	0.09
VI	sll1676	malQ	4-alpha-glucanotransferase	0.33	±	0.01		0.4	±	0.03		0.43	±	0.11		0.47	±	0.14		0.53	±	0.06		0.57	±	0.06		0.57	±	0.07
VI	sll0421	purB	adenylosuccinate lyase	0.32	±	0.01		0.4	±	0		0.33	±	0.07		0.4	±	0.05		0.45	±	0.03		0.48	±	0.07		0.57	±	0.05
VI	sll0533	tig	trigger factor	0.26	±	0		0.4	±	0.02		0.33	±	0.1		0.35	±	0.06		0.41	±	0.06		0.54	±	0.07		0.67	±	0.02
VI	slr0236		hypothetical protein	0.45	±	0		0.38	±	0		0.47	±	0.1		0.38	±	0.06		0.32	±	0.04		0.41	±	0.05		0.51	±	0.04
VI	sll0422		asparaginase	0.29	±	0		0.38	±	0		0.27	±	0.08		0.33	±	0.07		0.41	±	0.05		0.47	±	0.02		0.5	±	0.05
VI	slr0075	ycf16	ATP-dependent transporter	0.43	±	0.02		0.38	±	0.02		0.28	±	0.06		0.46	±	0.04		0.68	±	0.05		0.75	±	0.09		0.78	±	0.06
VI	slr1865		substrate-binding protein	0.25	±	0		0.37	±	0.04		0.3	±	0.01		0.38	±	0.07		0.35	±	0.03		0.42	±	0.07		0.44	±	0.1
VI	slr1237	codA	cytosine deaminase	0.35	±	0.01		0.36	±	0		0.32	±	0.07		0.36	±	0.04		0.38	±	0.05		0.42	±	0.02		0.41	±	0.03
VI	slr0074	ycf24	ABC transporter subunit	0.52	±	0.03		0.36	±	0.05		0.31	±	0.07		0.42	±	0.09		0.66	±	0.06		0.71	±	0.1		0.7	±	0.02
VI	sll0383	cbiM	cobalamin biosynthesis protein	0.33	±	0		0.36	±	0.03		0.44	±	0.12		0.42	±	0.13		0.54	±	0.07		0.6	±	0.06		0.62	±	0.1
VI	slr0550	dapA	dihydrodipicolinate synthase	0.3	±	0		0.35	±	0		0.5	±	0.12		0.4	±	0.04		0.5	±	0.13		0.59	±	0.06		0.64	±	0.05
VI	slr1881	natE	ATP-binding protein	0.3	±	0		0.35	±	0.01		0.47	±	0.14		0.47	±	0.08		0.7	±	0.15		0.68	±	0.08		0.68	±	0.06
VI	sll1453	nrtD	ATP-binding protein	0.26	±	0.01		0.34	±	0.01		0.47	±	0.16		1.28	±	0.31		1.81	±	0.3		2.08	±	0.38		1.97	±	0.29
VI	sll1452	nrtC	ATP-binding protein	0.23	±	0.02		0.34	±	0		0.44	±	0.17		1.16	±	0.34		1.68	±	0.37		1.96	±	0.17		1.76	±	0.28
VI	slr1992	gpx2	glutathione peroxidase	0.47	±	0		0.3	±	0.01		0.39	±	0.11		0.53	±	0.13		0.58	±	0.08		0.56	±	0.06		0.65	±	0.1
VI	sll0541	desC	acyl-lipid desaturase (delta 9)	0.3	±	0.01		0.3	±	0.01		0.41	±	0.06		0.51	±	0.13		0.57	±	0.07		0.95	±	0.11		1.16	±	0.02
VI	slr1238	gshB	glutathione synthetase	0.35	±	0.03		0.29	±	0.02		0.6	±	0.19		0.5	±	0.09		0.66	±	0.11		0.77	±	0.09		0.81	±	0.03
VI	slr0423	rlpA	rare lipoprotein A	0.31	±	0.02		0.27	±	0		0.65	±	0.17		0.46	±	0.03		0.49	±	0.12		0.51	±	0.06		0.67	±	0.06
VI	slr0083	crhR	ATP-dependent RNA helicase	0.18	±	0		0.26	±	0.01		0.24	±	0.04		0.35	±	0.06		0.41	±	0.08		0.54	±	0.1		0.71	±	0.07
VI	slr0898	nirA	ferredoxin-nitrite reductase	0.18	±	0.01		0.26	±	0.02		0.61	±	0.18		0.98	±	0.27		1.54	±	0.4		1.81	±	0.26		1.89	±	0.18
VI	slr1105	fus	elongation factor EF-G	0.2	±	0		0.24	±	0		0.28	±	0.06		0.44	±	0.04		0.59	±	0.05		0.65	±	0.06		0.68	±	0.06
VI	sll0384	cbiQ	cobalt transport system	0.24	±	0		0.24	±	0.01		0.26	±	0.06		0.33	±	0.07		0.39	±	0.07		0.51	±	0.11		0.53	±	0.09
VI	slr1927		hypothetical protein	0.19	±	0.01		0.23	±	0.02		0.3	±	0.06		0.29	±	0.06		0.37	±	0.05		0.43	±	0.07		0.52	±	0.06
VI	sll1451	nrtB	nitrate/nitrite transport system	0.15	±	0		0.23	±	0.01		0.4	±	0.18		1.05	±	0.26		1.46	±	0.33		1.73	±	0.26		1.42	±	0.1
VI	sll1450	nrtA	nitrate/nitrite transport system	0.21	±	0		0.22	±	0.01		0.44	±	0.12		1.14	±	0.29		1.46	±	0.17		1.85	±	0.2		1.54	±	0.13
VI	slr0082		salt-regulated gene	0.24	±	0.01		0.21	±	0.02		0.3	±	0.05		0.43	±	0.03		0.66	±	0.08		0.8	±	0.08		0.86	±	0.08
VII	sll0517	rbpA	putative RNA binding protein	0.39	±	0.1		0.35	±	0.05		0.13	±	0.03		0.15	±	0.07		0.12	±	0.05		0.2	±	0.08		0.23	±	0.17
VII	slr1436		hypothetical protein	0.31	±	0.04		0.33	±	0.01		0.53	±	0.25		0.45	±	0.26		0.45	±	0.1		0.42	±	0.04		0.45	±	0.15
VII	sll1830		hypothetical protein	0.24	±	0.02		0.33	±	0.03		0.21	±	0.07		0.29	±	0.08		0.24	±	0.06		0.24	±	0.03		0.21	±	0.02
VII	sll1911		hypothetical protein	0.49	±	0.01		0.32	±	0.01		0.3	±	0.04		0.34	±	0.03		0.4	±	0.03		0.44	±	0.08		0.5	±	0.08
VII	slr1350	desA	acyl-lipid desaturase (delta 12)	0.22	±	0		0.31	±	0.01		0.28	±	0.1		0.26	±	0.02		0.33	±	0.04		0.43	±	0.1		0.48	±	0.05
VII	sll1823	purA	adenylosuccinate synthetase	0.33	±	0		0.31	±	0.02		0.33	±	0.07		0.31	±	0.06		0.36	±	0.1		0.46	±	0.02		0.62	±	0.07
VII	sll1258	dcd	dCTP deaminase	0.36	±	0		0.31	±	0		0.4	±	0.18		0.38	±	0.14		0.41	±	0.17		0.35	±	0.11		0.36	±	0.06
VII	sll0825	pcnB	polyA polymerase	0.41	±	0.02		0.3	±	0.01		0.52	±	0.17		0.45	±	0.17		0.43	±	0.15		0.45	±	0.06		0.45	±	0.1
VII	slr1251	cyp, rot1	prolyl cis-trans isomerase	0.28	±	0.01		0.29	±	0.01		0.37	±	0.14		0.41	±	0.12		0.39	±	0.06		0.41	±	0.04		0.54	±	0.13
VII	slr2135	hupE	hydrogenase accessory protein	0.39	±	0.01		0.29	±	0		0.56	±	0.14		0.46	±	0.12		0.35	±	0.09		0.37	±	0.17		0.35	±	0.12
VII	slr0955		tRNA/rRNA methyltransferase	0.36	±	0.02		0.27	±	0.03		0.3	±	0.09		0.29	±	0.13		0.26	±	0.07		0.33	±	0.03		0.44	±	0.03
VII	sll0263		hypothetical protein	0.26	±	0.03		0.25	±	0.01		0.23	±	0.07		0.23	±	0.04		0.27	±	0.05		0.28	±	0.07		0.3	±	0.06
VII	sll1611		hypothetical protein	0.22	±	0.03		0.22	±	0.01		0.27	±	0.08		0.35	±	0.12		0.28	±	0.07		0.25	±	0.05		0.27	±	0.09
VII	sll1441	desB	acyl-lipid desaturase (omega-3)	0.22	±	0		0.21	±	0.02		0.21	±	0.06		0.2	±	0.02		0.22	±	0.02		0.23	±	0.03		0.24	±	0.05
VII	sll0262	desD	acyl-lipid desaturase (delta 6)	0.21	±	0.01		0.21	±	0.02		0.21	±	0.05		0.22	±	0.02		0.25	±	0.05		0.22	±	0.03		0.25	±	0.02
VII	slr1291	ndhD2	NADH dehydrogenase I chain	0.18	±	0.01		0.18	±	0		0.26	±	0.04		0.32	±	0.05		0.41	±	0.06		0.45	±	0.04		0.43	±	0.07
	Transcript responses during acclimation over a period of 480 mins were assessed using whole-genome microarrays.
	Three independent replicates were used. Transcripts were then clustered into response profiles.
	I	Transient induction but continued to 480 mins.
	II	Transient induction in 20 mins, then decreased to initial level.
	III	Immediate induction and continued to 480 mins.
	IV	Gradual repression to 480 mins.
	V	Repressed followed by gradual recovery.
	VI	Transient repression followed by recovery.
	VII	Repressed and continued to 480 mins.
