# Supplementary material for: Identification of Components Associated with Thermal Acclimation of Photosystem II in Synechocystis sp. PCC6803
Source: PLoS One. 2010 May 6;5(5):e10511. doi: 10.1371/journal.pone.0010511 (PMC2865547; doi:10.1371/journal.pone.0010511)
Supplement: Table S2 — Primer sequences for quantitative RT-PCR. (0.03 MB XLS) [file pone.0010511.s002.xls]

## Sheet: Sheet1
Table S2. Primer sequences for quantitative RT-PCR.
Gene	Forward	Reverse
hspA	CGC CAA GGG TTT AAT CCT AA	CTG CCA TAG CGG AAC TCT GT
clpB1	CTA CCC GTT TGG AGG AAC AA	CAC CAC AAT GGT CTC ACC AG
slr1674	AAG CCC CAG GCA AAG ATA GT	AAA TTT TCC CGG CTA GTG CT
groEL-1	GGA AGA TGC CAT CAA TGC CAC	CTA GCG CAT TGT AAC CAA CG
sigB	CGA ACT CTT GGA GGA CGA AG	GAG ATG CTG GCC GAT TTT AG
htpG	GGA AGG AAT CAC CCC AAA AT	CTT TGG ACA CAT CCA CAT CG
psaD	ACT CTC TGG ACA ACC GCC TA	GGA GAT TTT CCC CTT CGT TC
rplJ	GGG GTG GGG TAT TAG AAG GA	CGG AAG CTG GAA CTT CTT TG
desA	GCC CTG GTT GGT GTA TCA CT	GGG GAA TAT GGA CGT TGA TG
desD	TCC TTT CCA GCC CCT AGA AT	GCA AAT AGC CCA CTC GTC AT
